# Supplementary material for: Extremely Reduced Motion in Front of Screens: Investigating Real-World Physical Activity of Adolescents by Accelerometry and Electronic Diary
Source: PLoS One. 2015 May 8;10(5):e0126722. doi: 10.1371/journal.pone.0126722 (PMC4425561; doi:10.1371/journal.pone.0126722)
Supplement: S1 Data — (CSV) [file pone.0126722.s001.csv]

Subject	Setting	MotionScore
1	Fachunterricht	11,337
2	Fachunterricht	23,0305
5	Fachunterricht	17,476
6	Fachunterricht	26,009
8	Fachunterricht	7,3249
10	Fachunterricht	10,029
12	Fachunterricht	13,6645
13	Fachunterricht	25,877
17	Fachunterricht	13,609
18	Fachunterricht	11,192
19	Fachunterricht	7,8132
21	Fachunterricht	14,972
23	Fachunterricht	17,9755
24	Fachunterricht	8,63315
26	Fachunterricht	37,678
27	Fachunterricht	16,627
29	Fachunterricht	5,6808
30	Fachunterricht	23,281
31	Fachunterricht	12,92
33	Fachunterricht	13,777
35	Fachunterricht	10,724
36	Fachunterricht	26,954
37	Fachunterricht	12,604
38	Fachunterricht	76,6465
42	Fachunterricht	12,465
50	Fachunterricht	14,437
71	Fachunterricht	22,143
76	Fachunterricht	8,85755
78	Fachunterricht	8,3673
80	Fachunterricht	7,15355
81	Fachunterricht	28,1875
83	Fachunterricht	16,586
84	Fachunterricht	12,899
86	Fachunterricht	11,2421
91	Fachunterricht	20,796
92	Fachunterricht	21,073
93	Fachunterricht	27,269
94	Fachunterricht	38,087
95	Fachunterricht	17,725
96	Fachunterricht	18,457
97	Fachunterricht	21,3565
98	Fachunterricht	22,606
99	Fachunterricht	40,878
100	Fachunterricht	11,1498
102	Fachunterricht	32,994
103	Fachunterricht	9,35965
104	Fachunterricht	25,167
105	Fachunterricht	12,9255
106	Fachunterricht	27,3875
107	Fachunterricht	14,9425
108	Fachunterricht	17,381
109	Fachunterricht	18,114
110	Fachunterricht	15,724
111	Fachunterricht	13,254
112	Fachunterricht	17,161
113	Fachunterricht	21,624
114	Fachunterricht	9,8579
115	Fachunterricht	22,911
116	Fachunterricht	21,899
117	Fachunterricht	24,051
118	Fachunterricht	15,054
119	Fachunterricht	22,374
201	Fachunterricht	16,626
202	Fachunterricht	20,395
203	Fachunterricht	16,724
204	Fachunterricht	20,0365
205	Fachunterricht	19,1555
206	Fachunterricht	24,243
207	Fachunterricht	29,949
208	Fachunterricht	23,463
209	Fachunterricht	24,212
210	Fachunterricht	30,213
211	Fachunterricht	14,3185
212	Fachunterricht	23,6905
213	Fachunterricht	31,687
214	Fachunterricht	30,082
215	Fachunterricht	15,4555
216	Fachunterricht	23,428
217	Fachunterricht	27,224
218	Fachunterricht	28,781
219	Fachunterricht	23,105
220	Fachunterricht	18,316
221	Fachunterricht	5,8508
222	Fachunterricht	10,457
223	Fachunterricht	26,0655
225	Fachunterricht	18,6835
226	Fachunterricht	24,693
227	Fachunterricht	27,731
228	Fachunterricht	42,0435
230	Fachunterricht	20,6405
231	Fachunterricht	18,468
232	Fachunterricht	34,3675
234	Fachunterricht	24,4835
235	Fachunterricht	30,173
236	Fachunterricht	10,077
238	Fachunterricht	31,5875
239	Fachunterricht	35,3055
240	Fachunterricht	17,731
241	Fachunterricht	32,472
243	Fachunterricht	24,493
244	Fachunterricht	27,907
245	Fachunterricht	20,229
246	Fachunterricht	13,838
247	Fachunterricht	32,963
248	Fachunterricht	18,1245
249	Fachunterricht	13,629
250	Fachunterricht	25,287
251	Fachunterricht	21,9475
252	Fachunterricht	17,2505
253	Fachunterricht	31,548
254	Fachunterricht	26,255
256	Fachunterricht	17,7495
258	Fachunterricht	29,494
259	Fachunterricht	34,4795
260	Fachunterricht	15,931
261	Fachunterricht	20,622
262	Fachunterricht	13,865
263	Fachunterricht	26,759
265	Fachunterricht	13,547
266	Fachunterricht	18,958
267	Fachunterricht	29,8975
268	Fachunterricht	20,374
269	Fachunterricht	22,283
270	Fachunterricht	21,213
271	Fachunterricht	27,781
272	Fachunterricht	14,2525
273	Fachunterricht	18,612
274	Fachunterricht	12,785
275	Fachunterricht	19,2795
276	Fachunterricht	25,1495
277	Fachunterricht	16,251
278	Fachunterricht	33,142
279	Fachunterricht	32,061
280	Fachunterricht	28,248
281	Fachunterricht	20,639
282	Fachunterricht	25,133
283	Fachunterricht	26,015
284	Fachunterricht	14,0945
285	Fachunterricht	21,7745
17	Sportunterricht/Sport	32,069
19	Sportunterricht/Sport	5,39875
23	Sportunterricht/Sport	24,735
36	Sportunterricht/Sport	76,465
38	Sportunterricht/Sport	105,155
42	Sportunterricht/Sport	62,355
92	Sportunterricht/Sport	1,1115
109	Sportunterricht/Sport	5,6979
112	Sportunterricht/Sport	63,0925
113	Sportunterricht/Sport	38,024
116	Sportunterricht/Sport	57,343
117	Sportunterricht/Sport	78,5635
203	Sportunterricht/Sport	37,904
204	Sportunterricht/Sport	92,465
207	Sportunterricht/Sport	30,3875
210	Sportunterricht/Sport	65,941
219	Sportunterricht/Sport	34,83
223	Sportunterricht/Sport	51,6
230	Sportunterricht/Sport	49,799
253	Sportunterricht/Sport	72,77
258	Sportunterricht/Sport	26,831
259	Sportunterricht/Sport	47,2115
278	Sportunterricht/Sport	80,905
1	Pause	37,385
2	Pause	25,341
6	Pause	36,795
8	Pause	20,923
10	Pause	63,001
12	Pause	21,1745
13	Pause	49,478
17	Pause	27,459
18	Pause	30,224
19	Pause	36,567
21	Pause	12,604
23	Pause	17,814
24	Pause	2,1147
26	Pause	48,5505
27	Pause	20,495
29	Pause	27,274
30	Pause	26,8725
31	Pause	36,424
33	Pause	26,6585
35	Pause	24,906
36	Pause	88,7435
37	Pause	12,6027
38	Pause	106,49
42	Pause	41,5145
50	Pause	42,829
76	Pause	7,63955
84	Pause	23,549
86	Pause	34,772
91	Pause	50,612
93	Pause	45,902
94	Pause	38,82495
95	Pause	49,582
96	Pause	50,428
97	Pause	31,9155
98	Pause	13,24745
99	Pause	7,005
100	Pause	20,096
102	Pause	37,193
103	Pause	34,409
104	Pause	60,963
105	Pause	32,5637
106	Pause	48,9535
107	Pause	14,75
108	Pause	62,25
109	Pause	45,1
110	Pause	36,458
111	Pause	20,259
112	Pause	20,1425
113	Pause	35,456
114	Pause	35,70335
116	Pause	47,4005
117	Pause	22,84
118	Pause	62,897
119	Pause	16,762
201	Pause	17,1845
202	Pause	49,295
203	Pause	11,8974
204	Pause	47,514
205	Pause	23,83
206	Pause	23,236
207	Pause	22,13
208	Pause	27,829
209	Pause	42,298
210	Pause	20,365
211	Pause	29,4075
212	Pause	25,849
213	Pause	55,631
214	Pause	47,4815
215	Pause	20,72
216	Pause	28,8155
217	Pause	50,994
218	Pause	15,275
219	Pause	61,507
220	Pause	58,4195
221	Pause	7,6596
222	Pause	55,2165
225	Pause	40,539
226	Pause	51,876
227	Pause	38,678
228	Pause	48,369
230	Pause	49,951
231	Pause	23,982
232	Pause	24,728
234	Pause	36,97
235	Pause	25,346
236	Pause	51,081
238	Pause	36,1305
239	Pause	30,378
240	Pause	27,472
241	Pause	43,793
244	Pause	52,333
245	Pause	71,097
246	Pause	42,3379
247	Pause	69,7795
248	Pause	39,1715
249	Pause	27,285
250	Pause	28,6735
251	Pause	30,9855
252	Pause	52,8905
253	Pause	22,3361
254	Pause	45,1665
256	Pause	47,699
258	Pause	28,698
259	Pause	41,098
260	Pause	43,918
261	Pause	25,153
262	Pause	29,53
263	Pause	68,592
265	Pause	24,39155
266	Pause	31,684
267	Pause	42,849
268	Pause	44,9815
269	Pause	70,0395
270	Pause	28,884
271	Pause	14,9
272	Pause	21,993
273	Pause	13,369
274	Pause	70,542
275	Pause	58,011
276	Pause	57,87
277	Pause	62,484
279	Pause	51,238
280	Pause	62,73
281	Pause	57,338
282	Pause	48,6285
283	Pause	37,912
284	Pause	41,208
285	Pause	49,119
1	ausruhen	8,9861
2	ausruhen	13,246
6	ausruhen	5,57115
8	ausruhen	10,724
10	ausruhen	24,8846
12	ausruhen	7,9127
13	ausruhen	14,005
17	ausruhen	58,801
18	ausruhen	2,72585
21	ausruhen	0,048261
23	ausruhen	1,544365
24	ausruhen	5,72872
26	ausruhen	27,117
27	ausruhen	32,694
30	ausruhen	0,0170729
31	ausruhen	5,80215
35	ausruhen	0,69886
38	ausruhen	90,5705
42	ausruhen	3,0288
50	ausruhen	31,674
71	ausruhen	0,17104
78	ausruhen	0,70978
80	ausruhen	4,0098
81	ausruhen	36,669
83	ausruhen	8,6516
84	ausruhen	26,512
86	ausruhen	28,284
91	ausruhen	6,3135
92	ausruhen	31,1035
93	ausruhen	16,1985
94	ausruhen	1,2321
96	ausruhen	16,01
97	ausruhen	52,6555
98	ausruhen	7,2507
99	ausruhen	62,631
100	ausruhen	3,3209
102	ausruhen	21,2565
103	ausruhen	54,632
104	ausruhen	33,12
105	ausruhen	7,5547
106	ausruhen	35,077
107	ausruhen	32,936
108	ausruhen	5,6794
110	ausruhen	64,135
111	ausruhen	3,5819
112	ausruhen	11,5779
113	ausruhen	52,11807
114	ausruhen	22,06
115	ausruhen	27,703
116	ausruhen	15,6375
117	ausruhen	10,873
119	ausruhen	27,939
202	ausruhen	61,1105
203	ausruhen	12,751
204	ausruhen	33,143
205	ausruhen	20,158
206	ausruhen	2,207
208	ausruhen	39,3645
210	ausruhen	15,608
211	ausruhen	44,723
212	ausruhen	34,422
214	ausruhen	38,679
216	ausruhen	40,7235
217	ausruhen	24,81
220	ausruhen	6,4047
222	ausruhen	10,86
223	ausruhen	35,2495
225	ausruhen	16,577095
226	ausruhen	32,4375
227	ausruhen	51,0255
228	ausruhen	3,3476
230	ausruhen	16,768
231	ausruhen	5,6933
232	ausruhen	32,145
234	ausruhen	3,330218
239	ausruhen	42,3115
240	ausruhen	24,388
241	ausruhen	13,3993
243	ausruhen	28,2275
244	ausruhen	54,719
245	ausruhen	5,0229
246	ausruhen	33,453
247	ausruhen	44,583
248	ausruhen	0,816165
249	ausruhen	9,9329
250	ausruhen	0
251	ausruhen	13,6
252	ausruhen	0,154315
253	ausruhen	38,39
254	ausruhen	28,763
256	ausruhen	5,532
258	ausruhen	0,55818
259	ausruhen	35,1765
260	ausruhen	10,045
262	ausruhen	57,99
263	ausruhen	27,847
265	ausruhen	31,996
266	ausruhen	36,792
267	ausruhen	44,9695
268	ausruhen	41,665
270	ausruhen	21,442
271	ausruhen	17,622
272	ausruhen	32,0642
273	ausruhen	2,5658
275	ausruhen	3,32124825
279	ausruhen	20,329
280	ausruhen	4,1681
281	ausruhen	15,828
282	ausruhen	18,719
285	ausruhen	0,37054
1	waschen/WC	73,285
10	waschen/WC	6,6996
13	waschen/WC	80,999
18	waschen/WC	19,43925
19	waschen/WC	25,233
21	waschen/WC	32,2175
27	waschen/WC	16,028
29	waschen/WC	63,668
30	waschen/WC	67,485
36	waschen/WC	48,139
37	waschen/WC	15,876
42	waschen/WC	50,542
50	waschen/WC	84,355
71	waschen/WC	30,709
78	waschen/WC	55,7385
80	waschen/WC	29,8205
81	waschen/WC	39,547
83	waschen/WC	68,655
84	waschen/WC	47,681
92	waschen/WC	31,621
93	waschen/WC	37,6625
94	waschen/WC	96,365
96	waschen/WC	43,9505
97	waschen/WC	43,944
98	waschen/WC	36,6105
99	waschen/WC	0,2088049
103	waschen/WC	58,096
104	waschen/WC	87,488
106	waschen/WC	45,0915
107	waschen/WC	29,1705
109	waschen/WC	35,1125
111	waschen/WC	51,209
112	waschen/WC	0,18688
113	waschen/WC	25,948
114	waschen/WC	10,618
115	waschen/WC	57,933
117	waschen/WC	71,991
118	waschen/WC	1,2182
119	waschen/WC	0,002837
201	waschen/WC	37,491
203	waschen/WC	8,8989
204	waschen/WC	55,641
207	waschen/WC	38,892
208	waschen/WC	47,446
209	waschen/WC	36,168
210	waschen/WC	36,042
212	waschen/WC	62,73
213	waschen/WC	23,385
214	waschen/WC	47,996
215	waschen/WC	28,878
216	waschen/WC	32,9395
217	waschen/WC	8,7774
219	waschen/WC	47,237
220	waschen/WC	0,35522
222	waschen/WC	46,759
225	waschen/WC	50,422
226	waschen/WC	56,671
228	waschen/WC	44,07
230	waschen/WC	42,474
231	waschen/WC	60,595
232	waschen/WC	8,94625
235	waschen/WC	17,181
240	waschen/WC	59,48
241	waschen/WC	27,156
243	waschen/WC	16,561
247	waschen/WC	15,982
248	waschen/WC	7,69
252	waschen/WC	21,755
254	waschen/WC	18,31
259	waschen/WC	48,8335
260	waschen/WC	37,7355
262	waschen/WC	0,78934
266	waschen/WC	11,315
270	waschen/WC	21,143
272	waschen/WC	19,099
275	waschen/WC	29,1001475
280	waschen/WC	29,169
282	waschen/WC	34,1894
283	waschen/WC	63,897
284	waschen/WC	30,2005
285	waschen/WC	18,385
1	essen	12,0665
2	essen	11,248
5	essen	25,4085
6	essen	32,4125
8	essen	11,7125
10	essen	17,0375
12	essen	29,096
13	essen	5,4236
17	essen	30,8215
18	essen	34,7475
19	essen	40,923
21	essen	58,883
23	essen	11,13385
26	essen	42,837
27	essen	49,573
29	essen	5,76835
30	essen	45,197
31	essen	35,212
33	essen	13,338
35	essen	23,372
36	essen	25,494
37	essen	53,700815
38	essen	40,202
42	essen	32,521
50	essen	17,54555
71	essen	46,9775
76	essen	0,45384
78	essen	23,098
80	essen	67,245
81	essen	27,6706
83	essen	36,751
84	essen	14,3610935
86	essen	43,27425
91	essen	47,3465
92	essen	9,23185
93	essen	16,777
94	essen	24,2705
95	essen	31,1645
96	essen	18,132
97	essen	27,2653
98	essen	73,99
99	essen	101,39
100	essen	6,01435
103	essen	39,8615
104	essen	26,824
105	essen	23,402
106	essen	0,1917
107	essen	7,6381
108	essen	37,992
109	essen	46,9775
110	essen	16,7105
111	essen	21,956
112	essen	44,527
113	essen	56,14
114	essen	63,8115
115	essen	70,311
116	essen	23,343
117	essen	15,945
118	essen	11,6041
119	essen	38,307
201	essen	25,444
202	essen	0,85217
203	essen	11,26555
204	essen	17,2857
205	essen	12,594
207	essen	14,05886
209	essen	14,02
210	essen	13,884
211	essen	14,0162
212	essen	30,003
214	essen	16,268
215	essen	49,083
216	essen	29,7999
217	essen	51,6195
218	essen	48,5617
219	essen	24,354
220	essen	5,96675
221	essen	37,014
222	essen	18,544
223	essen	26,6435
225	essen	9,4443
226	essen	34,3615
227	essen	38,264
228	essen	14,727
230	essen	27,5185
231	essen	11,552
232	essen	25,322
234	essen	38,616755
235	essen	51,068
236	essen	6,555115
239	essen	6,77915
240	essen	40,862
241	essen	38,4605
243	essen	32,285
244	essen	39,161
245	essen	62,115
246	essen	63,534
247	essen	38,274
248	essen	10,921
249	essen	41,954
250	essen	42,432
251	essen	31,999
253	essen	59,04
254	essen	84,005
258	essen	51,302
260	essen	44,561
261	essen	13,6
262	essen	18,134
263	essen	18,591
265	essen	54,487
266	essen	18,292
267	essen	32,5845
268	essen	33,021
269	essen	15,247
270	essen	0,96208
271	essen	13,943
272	essen	26,9347
273	essen	42,076
274	essen	23,692
275	essen	31,1455
276	essen	26,5825
277	essen	15,294
278	essen	35,029
279	essen	34,773
280	essen	23,024
281	essen	13,015
282	essen	32,7465
283	essen	21,171
284	essen	14,0855
285	essen	21,742
1	Hausaufgaben	12,541
2	Hausaufgaben	17,579
8	Hausaufgaben	15,0635
12	Hausaufgaben	9,5372
17	Hausaufgaben	3,6007
18	Hausaufgaben	12,323
19	Hausaufgaben	13,638
23	Hausaufgaben	19,387
24	Hausaufgaben	10,0743
26	Hausaufgaben	21,563
29	Hausaufgaben	14,141
31	Hausaufgaben	17,398
35	Hausaufgaben	21,165
36	Hausaufgaben	35,98
38	Hausaufgaben	76,605
42	Hausaufgaben	13,8685
50	Hausaufgaben	13,92
76	Hausaufgaben	16,411
80	Hausaufgaben	23,983
84	Hausaufgaben	2,4672
86	Hausaufgaben	24,173
91	Hausaufgaben	9,0716
92	Hausaufgaben	9,3719
93	Hausaufgaben	11,764
94	Hausaufgaben	17,1663105
95	Hausaufgaben	32,4755
96	Hausaufgaben	21,561
97	Hausaufgaben	33,5915
98	Hausaufgaben	1,8374
99	Hausaufgaben	5,9068
100	Hausaufgaben	1,3758
104	Hausaufgaben	52,274
105	Hausaufgaben	92,363
106	Hausaufgaben	25,045
109	Hausaufgaben	7,9684
110	Hausaufgaben	34,587
114	Hausaufgaben	22,791
115	Hausaufgaben	13,21
116	Hausaufgaben	27,853
117	Hausaufgaben	14,1435
118	Hausaufgaben	0,840725
119	Hausaufgaben	17,513
201	Hausaufgaben	22,85175
202	Hausaufgaben	2,7141
204	Hausaufgaben	7,1281
205	Hausaufgaben	13,377
207	Hausaufgaben	31,01
208	Hausaufgaben	37,166
209	Hausaufgaben	31,2665
210	Hausaufgaben	30,91
211	Hausaufgaben	19,384
212	Hausaufgaben	24,2075
213	Hausaufgaben	20,309
216	Hausaufgaben	9,8539
217	Hausaufgaben	45,28
218	Hausaufgaben	28,677
219	Hausaufgaben	15,578
220	Hausaufgaben	14,549
221	Hausaufgaben	14,7734
223	Hausaufgaben	47,92
225	Hausaufgaben	13,4875
227	Hausaufgaben	14,05385
228	Hausaufgaben	24,774
230	Hausaufgaben	12,75355
234	Hausaufgaben	0,11262
235	Hausaufgaben	30,8925
238	Hausaufgaben	3,1991
240	Hausaufgaben	67,4165
244	Hausaufgaben	59,324
245	Hausaufgaben	19,307
247	Hausaufgaben	43,125
248	Hausaufgaben	56,795
249	Hausaufgaben	65,364
251	Hausaufgaben	30,721
252	Hausaufgaben	20,768
253	Hausaufgaben	21,7445
254	Hausaufgaben	65,2
256	Hausaufgaben	8,0428
259	Hausaufgaben	10,268
261	Hausaufgaben	49,117
262	Hausaufgaben	10,0547
263	Hausaufgaben	24,824
270	Hausaufgaben	32,163
271	Hausaufgaben	46,1801
272	Hausaufgaben	29,822
273	Hausaufgaben	19,853
274	Hausaufgaben	11,922785
275	Hausaufgaben	14,714
276	Hausaufgaben	19,0325
277	Hausaufgaben	28,114
278	Hausaufgaben	15,197
279	Hausaufgaben	22,841
281	Hausaufgaben	70,36
282	Hausaufgaben	27,464
283	Hausaufgaben	18,794
284	Hausaufgaben	13,675
285	Hausaufgaben	38,7495
5	Computer	4,4073
13	Computer	9,259
17	Computer	2,38232
21	Computer	11,059
23	Computer	9,6695
26	Computer	14,866
27	Computer	15,617
29	Computer	4,055
33	Computer	7,0876
35	Computer	5,8799
36	Computer	28,091
38	Computer	37,993
42	Computer	4,9162
50	Computer	13,118
76	Computer	12,241
80	Computer	9,36635
81	Computer	8,0942
83	Computer	25,65045
84	Computer	1,2747
86	Computer	23,979
91	Computer	11,62865
92	Computer	6,86145
93	Computer	24,64925
94	Computer	7,5021
96	Computer	30,5595
97	Computer	77,543
102	Computer	23,168
103	Computer	41,165
104	Computer	22,986
107	Computer	12,792
109	Computer	2,1668
110	Computer	5,74435
111	Computer	29,1092
112	Computer	9,767
115	Computer	5,4808
116	Computer	10,026
117	Computer	6,2482
118	Computer	3,9994
119	Computer	36,4425
203	Computer	3,6549
205	Computer	10,041
206	Computer	7,9004
210	Computer	7,7393
212	Computer	9,1688
214	Computer	1,7429
218	Computer	21,661
219	Computer	24,235
225	Computer	10,805
230	Computer	10,53995
231	Computer	11,682
234	Computer	3,5872
235	Computer	68,812
236	Computer	1,9846
239	Computer	13,725
240	Computer	34,967
243	Computer	69,633
250	Computer	12,35
253	Computer	24,927
254	Computer	5,5241
258	Computer	19,764
259	Computer	37,593
261	Computer	41,697
265	Computer	0,97071
266	Computer	24,7475
267	Computer	11,8565
268	Computer	11,168
269	Computer	21,1455
271	Computer	5,3561
280	Computer	15,313
281	Computer	6,5146
282	Computer	11,25375
284	Computer	6,0284
285	Computer	13,652
1	Fernseher	5,397
2	Fernseher	10,754
5	Fernseher	5,2332
6	Fernseher	48,8165
8	Fernseher	7,28
10	Fernseher	1,95815
12	Fernseher	7,315
13	Fernseher	7,884
17	Fernseher	6,547
18	Fernseher	7,53245
19	Fernseher	8,0743
21	Fernseher	1,33675
23	Fernseher	46,328
24	Fernseher	1,155285
26	Fernseher	11,373
27	Fernseher	52,642
29	Fernseher	4,07465
30	Fernseher	9,7207
31	Fernseher	5,6087
33	Fernseher	3,2664
35	Fernseher	0,96798
37	Fernseher	1,7872
42	Fernseher	8,6609
71	Fernseher	1,3854
76	Fernseher	17,838
78	Fernseher	1,274
80	Fernseher	36,308
81	Fernseher	8,5449
83	Fernseher	20,302
84	Fernseher	2,324405
86	Fernseher	5,71505
91	Fernseher	5,9775
92	Fernseher	5,7971
93	Fernseher	11,6895
94	Fernseher	1,7694
95	Fernseher	8,1762
96	Fernseher	15,8193065
97	Fernseher	5,96135
98	Fernseher	5,10155
99	Fernseher	43,123
100	Fernseher	0,668735
102	Fernseher	8,8668
103	Fernseher	7,56645
104	Fernseher	0,39172
105	Fernseher	0,35277
106	Fernseher	10,538
107	Fernseher	32,679
108	Fernseher	4,4935
109	Fernseher	3,064185
111	Fernseher	3,0859
113	Fernseher	39,5585
114	Fernseher	0,87619
116	Fernseher	5,1558
117	Fernseher	32,649
118	Fernseher	5,0648
119	Fernseher	4,98645
201	Fernseher	9,34575
203	Fernseher	33,6875
205	Fernseher	1,2623
206	Fernseher	15,804
207	Fernseher	2,8803
208	Fernseher	9,0849
209	Fernseher	36,833
211	Fernseher	19,442
212	Fernseher	16,3472
213	Fernseher	3,323
214	Fernseher	21,09
215	Fernseher	1,264035
216	Fernseher	8,3801
217	Fernseher	11,591
218	Fernseher	29,46
219	Fernseher	11,551
221	Fernseher	19,7649
222	Fernseher	17,1609
225	Fernseher	20,43375
226	Fernseher	34,29
231	Fernseher	6,4763
232	Fernseher	37,2685
236	Fernseher	4,21
238	Fernseher	10,96195
239	Fernseher	14,3415
240	Fernseher	22,562
241	Fernseher	48,135
243	Fernseher	11,8405
244	Fernseher	12,406
245	Fernseher	19,639
246	Fernseher	18,694
247	Fernseher	24,494
248	Fernseher	10,051025
249	Fernseher	35,323
250	Fernseher	32,802
251	Fernseher	4,0763
252	Fernseher	6,669285
253	Fernseher	23,296
256	Fernseher	10,5701745
258	Fernseher	5,0205
259	Fernseher	21,3165
260	Fernseher	13,274
262	Fernseher	7,3113
263	Fernseher	1,8304
265	Fernseher	20,19185
266	Fernseher	17,299
267	Fernseher	10,1177
269	Fernseher	28,74
270	Fernseher	16,885
273	Fernseher	11,975
274	Fernseher	3,76185
276	Fernseher	0,11978
277	Fernseher	4,0165
280	Fernseher	12,023
281	Fernseher	3,0175
283	Fernseher	10,776
284	Fernseher	7,6021
285	Fernseher	3,2101
1	Helfen im Haus	23,705
6	Helfen im Haus	65,987
8	Helfen im Haus	26,336
17	Helfen im Haus	61,735
18	Helfen im Haus	60,269
27	Helfen im Haus	49,757
31	Helfen im Haus	26,715
36	Helfen im Haus	49,626
71	Helfen im Haus	57,058
78	Helfen im Haus	30,11165
83	Helfen im Haus	78,894
91	Helfen im Haus	27,2635
96	Helfen im Haus	51,145
98	Helfen im Haus	31,97395
99	Helfen im Haus	18,858
100	Helfen im Haus	16,551
102	Helfen im Haus	48,1355
105	Helfen im Haus	19,814
109	Helfen im Haus	25,80485
111	Helfen im Haus	56,498
113	Helfen im Haus	0,62762
116	Helfen im Haus	11,507
201	Helfen im Haus	71,001
218	Helfen im Haus	38,742
220	Helfen im Haus	41,407
222	Helfen im Haus	36,81
223	Helfen im Haus	74,466
226	Helfen im Haus	22,4083
227	Helfen im Haus	77,4285
231	Helfen im Haus	50,381
239	Helfen im Haus	3,3016
243	Helfen im Haus	22,128
248	Helfen im Haus	60,004
249	Helfen im Haus	57,191
251	Helfen im Haus	23,492
254	Helfen im Haus	32,094
256	Helfen im Haus	2,4302
260	Helfen im Haus	2,521
262	Helfen im Haus	47,2555
263	Helfen im Haus	50,587
273	Helfen im Haus	24,985
279	Helfen im Haus	40,801
282	Helfen im Haus	68,078
285	Helfen im Haus	1,2506
12	lesen	2,67995
17	lesen	1,5955
30	lesen	9,9501
31	lesen	3,6836
36	lesen	6,1271
37	lesen	11,5556
50	lesen	29,715
71	lesen	13,835
84	lesen	48,899
91	lesen	1,787
94	lesen	75,1235
98	lesen	14,22355
99	lesen	2,68365
109	lesen	4,01765
110	lesen	68,095
111	lesen	10,51845
114	lesen	4,0911
201	lesen	25,68525
202	lesen	9,1901
203	lesen	6,5449
210	lesen	66,7065
211	lesen	1,1054
212	lesen	16,11
214	lesen	0,315915
215	lesen	12,523
216	lesen	8,7118
221	lesen	1,5705
225	lesen	21,609
230	lesen	6,7421
235	lesen	39,136
245	lesen	33,983
249	lesen	66,203
250	lesen	3,1307
251	lesen	1,9429
259	lesen	27,976
266	lesen	10,137
270	lesen	77,055
271	lesen	71,453
272	lesen	7,93405
273	lesen	18,549
274	lesen	12,853
275	lesen	32,354
278	lesen	7,725
282	lesen	28,5588
284	lesen	2,9451
285	lesen	20,796
1	Gespräch	19,99775
2	Gespräch	17,858
5	Gespräch	5,2696
6	Gespräch	30,305
8	Gespräch	10,018
10	Gespräch	28,074
12	Gespräch	27,336
13	Gespräch	25,8
17	Gespräch	22,524
18	Gespräch	62,685
19	Gespräch	5,2406
21	Gespräch	37,6685
23	Gespräch	38,5575
24	Gespräch	30,531
26	Gespräch	15,909
29	Gespräch	35,33
30	Gespräch	40,654
31	Gespräch	35,162
33	Gespräch	30,512
35	Gespräch	6,869
36	Gespräch	38,211
37	Gespräch	104,34
38	Gespräch	56,2005
42	Gespräch	33,47505
50	Gespräch	7,68415
78	Gespräch	3,1273
80	Gespräch	16,734
83	Gespräch	27,518
84	Gespräch	8,5531
91	Gespräch	40,149
92	Gespräch	84,877
93	Gespräch	66,3635
94	Gespräch	15,525
95	Gespräch	53,2375
97	Gespräch	31,3915
98	Gespräch	25,504
99	Gespräch	34,211
100	Gespräch	4,4799
102	Gespräch	15,492
103	Gespräch	46,452
104	Gespräch	17,964
105	Gespräch	19,029
106	Gespräch	22,5025
107	Gespräch	41,894
108	Gespräch	8,2475
109	Gespräch	55,646
110	Gespräch	55,215
111	Gespräch	16,705
112	Gespräch	24,239
113	Gespräch	18,51
115	Gespräch	13,3397
118	Gespräch	18,66585
119	Gespräch	28,594
201	Gespräch	7,4409
204	Gespräch	13,58
205	Gespräch	23,9725
208	Gespräch	57,129
209	Gespräch	49,8555
211	Gespräch	19,983
212	Gespräch	45,916
213	Gespräch	24,206
214	Gespräch	20,4844
216	Gespräch	58,2725
219	Gespräch	26,357
220	Gespräch	31,146
221	Gespräch	71,941
222	Gespräch	34,1945
225	Gespräch	43,348
228	Gespräch	73,207
230	Gespräch	31,8782
232	Gespräch	43,759
235	Gespräch	95,832
238	Gespräch	53,164
241	Gespräch	30,814
243	Gespräch	21,566
246	Gespräch	65,133
247	Gespräch	38,492
248	Gespräch	24,331
249	Gespräch	6,9512
250	Gespräch	49,1305
252	Gespräch	92,918
260	Gespräch	50,18
261	Gespräch	55,071
263	Gespräch	51,2375
265	Gespräch	53,85
267	Gespräch	44,06
268	Gespräch	58,6495
269	Gespräch	34,792
270	Gespräch	41,4515
272	Gespräch	27,2075
273	Gespräch	22,30605
274	Gespräch	79,928
275	Gespräch	59,782
276	Gespräch	11,14395
277	Gespräch	29,847
278	Gespräch	37,9625
280	Gespräch	17,536
284	Gespräch	60,3485
285	Gespräch	25,499
6	Telefon	6,4311
8	Telefon	13,673
10	Telefon	4,6035
12	Telefon	11,387
13	Telefon	12,34155
18	Telefon	9,5743
23	Telefon	23,376
24	Telefon	39,536
29	Telefon	44,706
37	Telefon	44,042
38	Telefon	97,606
50	Telefon	7,6651
78	Telefon	16,606
80	Telefon	10,484
84	Telefon	43,533
93	Telefon	54,86
95	Telefon	24,72985
96	Telefon	29,0215
97	Telefon	17,37
107	Telefon	12,547
108	Telefon	97,625
111	Telefon	7,4987
113	Telefon	5,8031
203	Telefon	4,2325
217	Telefon	4,9101
220	Telefon	15,874
225	Telefon	12,241
226	Telefon	16,282
239	Telefon	10,686
246	Telefon	72,9785
249	Telefon	34,9115
258	Telefon	3,4411
274	Telefon	14,53
282	Telefon	20,942
5	spielen	75,823
13	spielen	93,083
29	spielen	36,637
30	spielen	34,595
37	spielen	28,8305
96	spielen	4,9311
103	spielen	68,193
115	spielen	31,822
202	spielen	61,557
203	spielen	3,487
205	spielen	10,754
207	spielen	45,169
212	spielen	34,01
213	spielen	38,507
214	spielen	66,316
215	spielen	74,9335
218	spielen	42,1725
219	spielen	55,141
220	spielen	34,464
221	spielen	64,381
225	spielen	59,974
230	spielen	61,787
231	spielen	81,1
232	spielen	15,512
234	spielen	46,164
235	spielen	20,24
238	spielen	5,15415
240	spielen	41,617
244	spielen	49,722
246	spielen	54,683
247	spielen	73,083
250	spielen	60,086
251	spielen	47,151
253	spielen	75,7725
256	spielen	28,9012
259	spielen	79,7495
260	spielen	30,93
261	spielen	21,335
262	spielen	38,459
267	spielen	12,616
269	spielen	40,5095
274	spielen	38,033
277	spielen	6,7251
278	spielen	60,685
279	spielen	47,096
280	spielen	31,544
281	spielen	5,5446
1	Musik hören	64,117
6	Musik hören	45,244
8	Musik hören	10,181
10	Musik hören	2,4508
12	Musik hören	11,4981
13	Musik hören	47,292
17	Musik hören	1,4337
18	Musik hören	47,61
19	Musik hören	59,229
27	Musik hören	15,9055
31	Musik hören	17,4281
50	Musik hören	74,73
78	Musik hören	49,668
81	Musik hören	53,752
86	Musik hören	23,846
95	Musik hören	67,764
96	Musik hören	63,538
97	Musik hören	63,1
100	Musik hören	20,42
102	Musik hören	74,108
106	Musik hören	55,141
108	Musik hören	58,247
109	Musik hören	3,379
110	Musik hören	13,6462
111	Musik hören	39,442
113	Musik hören	13,97655
114	Musik hören	39,4685
115	Musik hören	0,5037
117	Musik hören	67,624
208	Musik hören	29,22
211	Musik hören	13,2195
219	Musik hören	44,791
230	Musik hören	81,637
239	Musik hören	29,951
241	Musik hören	42,7565
243	Musik hören	7,46145
247	Musik hören	47,693
249	Musik hören	31,88
250	Musik hören	82,191
256	Musik hören	42,331
259	Musik hören	11,916
265	Musik hören	16,082
273	Musik hören	73,136
279	Musik hören	27,996
6	Musizieren	17,723
17	Musizieren	6,73635
18	Musizieren	16,185
31	Musizieren	39,3875
33	Musizieren	17,4535
111	Musizieren	12,022
116	Musizieren	11,019
117	Musizieren	20,144
216	Musizieren	43,2205
221	Musizieren	40,851
232	Musizieren	35,8195
241	Musizieren	1,2851
256	Musizieren	18,039
272	Musizieren	12,9705
274	Musizieren	34,257
275	Musizieren	38,1955
276	Musizieren	29,985
280	Musizieren	19,1965
12	basteln	41,6205
36	basteln	24,6585
50	basteln	23,969
78	basteln	0,36469
83	basteln	54,52
93	basteln	52,706
96	basteln	54,197
113	basteln	45,827
116	basteln	35,664
208	basteln	53,57
215	basteln	12,085
274	basteln	30,097
1	spazierengehen	23,177
6	spazierengehen	45,317
10	spazierengehen	88,923
23	spazierengehen	36,836
27	spazierengehen	100,31
33	spazierengehen	76,656
38	spazierengehen	98,138
81	spazierengehen	1,2425
94	spazierengehen	43,972
97	spazierengehen	53,764
103	spazierengehen	55,418
105	spazierengehen	64,548
108	spazierengehen	42,7405
113	spazierengehen	60,446
210	spazierengehen	32,6945
218	spazierengehen	68,26
230	spazierengehen	4,6037
243	spazierengehen	40,404
248	spazierengehen	52,116
254	spazierengehen	57,964
266	spazierengehen	53,033
267	spazierengehen	73,159
283	spazierengehen	39,219
5	einkaufen	51,941
17	einkaufen	94,968
21	einkaufen	64,107
24	einkaufen	45,093
31	einkaufen	68,759
33	einkaufen	43,014
38	einkaufen	95,818
76	einkaufen	31,84
81	einkaufen	104,96
94	einkaufen	37,117
96	einkaufen	47,086
103	einkaufen	9,5789
107	einkaufen	42,666
108	einkaufen	29,3355
209	einkaufen	72,977
220	einkaufen	49,553
222	einkaufen	40,676
225	einkaufen	41,354
247	einkaufen	93,355
248	einkaufen	22,585
254	einkaufen	63,613
1	zu Fuß unterwegs	59,203
2	zu Fuß unterwegs	70,393
5	zu Fuß unterwegs	81,17
6	zu Fuß unterwegs	48,753
10	zu Fuß unterwegs	90,229
13	zu Fuß unterwegs	65,114
21	zu Fuß unterwegs	66,5785
23	zu Fuß unterwegs	27,937
24	zu Fuß unterwegs	71,2225
26	zu Fuß unterwegs	71,101
27	zu Fuß unterwegs	29,669
29	zu Fuß unterwegs	78,117
30	zu Fuß unterwegs	42,985
31	zu Fuß unterwegs	35,263
33	zu Fuß unterwegs	39,147
35	zu Fuß unterwegs	28,301
36	zu Fuß unterwegs	46,748
38	zu Fuß unterwegs	87,8725
42	zu Fuß unterwegs	86,836
50	zu Fuß unterwegs	78,7545
71	zu Fuß unterwegs	80,588
76	zu Fuß unterwegs	9,51
78	zu Fuß unterwegs	42,189
81	zu Fuß unterwegs	32,9195
83	zu Fuß unterwegs	26,117
84	zu Fuß unterwegs	77,621
86	zu Fuß unterwegs	47,397
91	zu Fuß unterwegs	50,467
92	zu Fuß unterwegs	90,36
93	zu Fuß unterwegs	43,718
94	zu Fuß unterwegs	60,5035
95	zu Fuß unterwegs	49,326
96	zu Fuß unterwegs	94,931
97	zu Fuß unterwegs	74,716
98	zu Fuß unterwegs	37,068
99	zu Fuß unterwegs	43,141
100	zu Fuß unterwegs	60,3615
102	zu Fuß unterwegs	58,848
103	zu Fuß unterwegs	40,922
104	zu Fuß unterwegs	87,7045
105	zu Fuß unterwegs	45,5
106	zu Fuß unterwegs	91,449
107	zu Fuß unterwegs	41,942
108	zu Fuß unterwegs	47,979
113	zu Fuß unterwegs	42,165
114	zu Fuß unterwegs	66,715
115	zu Fuß unterwegs	34,085
116	zu Fuß unterwegs	58,435
117	zu Fuß unterwegs	32,915
118	zu Fuß unterwegs	63,033
119	zu Fuß unterwegs	75,4805
201	zu Fuß unterwegs	78,434
202	zu Fuß unterwegs	30,871
203	zu Fuß unterwegs	81,832
204	zu Fuß unterwegs	104,02
206	zu Fuß unterwegs	18,76035
207	zu Fuß unterwegs	42,087
209	zu Fuß unterwegs	13,235
210	zu Fuß unterwegs	112,11
211	zu Fuß unterwegs	79,193
212	zu Fuß unterwegs	90,724
213	zu Fuß unterwegs	83,287
214	zu Fuß unterwegs	72,864
215	zu Fuß unterwegs	32,2455
216	zu Fuß unterwegs	21,073
217	zu Fuß unterwegs	31,0485
219	zu Fuß unterwegs	80,728
220	zu Fuß unterwegs	43,306
222	zu Fuß unterwegs	54,229
223	zu Fuß unterwegs	55,563
225	zu Fuß unterwegs	30,698
232	zu Fuß unterwegs	20,524
234	zu Fuß unterwegs	32,601
239	zu Fuß unterwegs	30,6055
240	zu Fuß unterwegs	31,544
241	zu Fuß unterwegs	62,3805
243	zu Fuß unterwegs	24,7915
244	zu Fuß unterwegs	36,478
246	zu Fuß unterwegs	42,086
248	zu Fuß unterwegs	38,384
249	zu Fuß unterwegs	83,082
250	zu Fuß unterwegs	72,4375
252	zu Fuß unterwegs	84,516
253	zu Fuß unterwegs	76,9415
254	zu Fuß unterwegs	53,0805
258	zu Fuß unterwegs	55,684
259	zu Fuß unterwegs	83,5865
260	zu Fuß unterwegs	78,4105
261	zu Fuß unterwegs	57,112
262	zu Fuß unterwegs	87,41
263	zu Fuß unterwegs	70,992
265	zu Fuß unterwegs	37,627
266	zu Fuß unterwegs	58,5595
267	zu Fuß unterwegs	30,668
268	zu Fuß unterwegs	80,017
270	zu Fuß unterwegs	79,6745
271	zu Fuß unterwegs	10,831
272	zu Fuß unterwegs	65,648
273	zu Fuß unterwegs	106,53
274	zu Fuß unterwegs	77,876
276	zu Fuß unterwegs	17,507
277	zu Fuß unterwegs	33,82
278	zu Fuß unterwegs	67,857
281	zu Fuß unterwegs	61,8705
282	zu Fuß unterwegs	25,992
283	zu Fuß unterwegs	39,039
284	zu Fuß unterwegs	58,4435
285	zu Fuß unterwegs	78,411
6	mit dem Fahrrad unterwegs	70,504
13	mit dem Fahrrad unterwegs	80,869
31	mit dem Fahrrad unterwegs	61,666
33	mit dem Fahrrad unterwegs	57,753
35	mit dem Fahrrad unterwegs	15,718
84	mit dem Fahrrad unterwegs	64,449
98	mit dem Fahrrad unterwegs	89,376
99	mit dem Fahrrad unterwegs	82,001
104	mit dem Fahrrad unterwegs	24,613
111	mit dem Fahrrad unterwegs	13,06
112	mit dem Fahrrad unterwegs	35,055
218	mit dem Fahrrad unterwegs	66,1425
226	mit dem Fahrrad unterwegs	24,804
227	mit dem Fahrrad unterwegs	67,656
249	mit dem Fahrrad unterwegs	67,9055
273	mit dem Fahrrad unterwegs	50,19
1	im Auto/Bus unterwegs	72,309
2	im Auto/Bus unterwegs	32,314
5	im Auto/Bus unterwegs	28,3765
10	im Auto/Bus unterwegs	71,898
18	im Auto/Bus unterwegs	36,258
19	im Auto/Bus unterwegs	50,5975
21	im Auto/Bus unterwegs	28,853
24	im Auto/Bus unterwegs	2,2866
26	im Auto/Bus unterwegs	19,7618
27	im Auto/Bus unterwegs	30,375
29	im Auto/Bus unterwegs	26,197
30	im Auto/Bus unterwegs	34,107
33	im Auto/Bus unterwegs	43,015
35	im Auto/Bus unterwegs	38,4535
36	im Auto/Bus unterwegs	54,2
37	im Auto/Bus unterwegs	26,638
38	im Auto/Bus unterwegs	60,045
42	im Auto/Bus unterwegs	61,111
50	im Auto/Bus unterwegs	39,697
76	im Auto/Bus unterwegs	2,5988
83	im Auto/Bus unterwegs	11,515
93	im Auto/Bus unterwegs	36,512
94	im Auto/Bus unterwegs	29,234
95	im Auto/Bus unterwegs	54,878
97	im Auto/Bus unterwegs	25,319
98	im Auto/Bus unterwegs	52,2295
99	im Auto/Bus unterwegs	61,3025
103	im Auto/Bus unterwegs	12,166
104	im Auto/Bus unterwegs	89,0245
106	im Auto/Bus unterwegs	47,173
108	im Auto/Bus unterwegs	61,927
109	im Auto/Bus unterwegs	31,628
112	im Auto/Bus unterwegs	10,203
114	im Auto/Bus unterwegs	39,2025
115	im Auto/Bus unterwegs	31,4735
116	im Auto/Bus unterwegs	38,935
117	im Auto/Bus unterwegs	8,1934
118	im Auto/Bus unterwegs	50,94
119	im Auto/Bus unterwegs	26,114
201	im Auto/Bus unterwegs	44,7945
202	im Auto/Bus unterwegs	20,625
204	im Auto/Bus unterwegs	33,318
205	im Auto/Bus unterwegs	35,921
206	im Auto/Bus unterwegs	13,89955
208	im Auto/Bus unterwegs	55,542
209	im Auto/Bus unterwegs	56,541
210	im Auto/Bus unterwegs	41,378
211	im Auto/Bus unterwegs	36,489
212	im Auto/Bus unterwegs	37,139
213	im Auto/Bus unterwegs	36,809
214	im Auto/Bus unterwegs	15,333
215	im Auto/Bus unterwegs	49,55
217	im Auto/Bus unterwegs	42,528
220	im Auto/Bus unterwegs	14,729
221	im Auto/Bus unterwegs	95,684
222	im Auto/Bus unterwegs	33,581
223	im Auto/Bus unterwegs	30,23
225	im Auto/Bus unterwegs	31,5685
226	im Auto/Bus unterwegs	5,433
228	im Auto/Bus unterwegs	64,268
230	im Auto/Bus unterwegs	42,282
231	im Auto/Bus unterwegs	62,014
232	im Auto/Bus unterwegs	33,946
240	im Auto/Bus unterwegs	13,857
241	im Auto/Bus unterwegs	27,839
245	im Auto/Bus unterwegs	55,1625
246	im Auto/Bus unterwegs	46,347
247	im Auto/Bus unterwegs	50,7705
249	im Auto/Bus unterwegs	74,127
252	im Auto/Bus unterwegs	45,208
254	im Auto/Bus unterwegs	106,65
256	im Auto/Bus unterwegs	29,8
258	im Auto/Bus unterwegs	30,485
259	im Auto/Bus unterwegs	36,974
261	im Auto/Bus unterwegs	31,012
262	im Auto/Bus unterwegs	33,021
263	im Auto/Bus unterwegs	37,9585
265	im Auto/Bus unterwegs	35,538
266	im Auto/Bus unterwegs	28,8855
268	im Auto/Bus unterwegs	41,459
269	im Auto/Bus unterwegs	18,2155
270	im Auto/Bus unterwegs	11,655
271	im Auto/Bus unterwegs	38,675
272	im Auto/Bus unterwegs	26,2
273	im Auto/Bus unterwegs	24,793
275	im Auto/Bus unterwegs	50,35
276	im Auto/Bus unterwegs	26,926
278	im Auto/Bus unterwegs	30,217
279	im Auto/Bus unterwegs	60,572
280	im Auto/Bus unterwegs	60,03
281	im Auto/Bus unterwegs	44,0915
282	im Auto/Bus unterwegs	27,865
283	im Auto/Bus unterwegs	28,592
284	im Auto/Bus unterwegs	30,132
285	im Auto/Bus unterwegs	52,301
1	Sonstiges	13,781
2	Sonstiges	33,227
5	Sonstiges	20,163
6	Sonstiges	26,432
10	Sonstiges	49,742
12	Sonstiges	35,391
13	Sonstiges	15,6315
17	Sonstiges	11,854
18	Sonstiges	12,6945
19	Sonstiges	13,79435
21	Sonstiges	25,1
23	Sonstiges	39,181
24	Sonstiges	48,828
26	Sonstiges	35,8515
27	Sonstiges	38,854
29	Sonstiges	8,74525
30	Sonstiges	97,614
31	Sonstiges	22,819
33	Sonstiges	18,3885
35	Sonstiges	28,6795
36	Sonstiges	75,271
37	Sonstiges	98,696
38	Sonstiges	115,32
42	Sonstiges	57,469
50	Sonstiges	33,33
71	Sonstiges	15,195
76	Sonstiges	16,447
78	Sonstiges	24,9135
80	Sonstiges	30,2858639
81	Sonstiges	30,731
83	Sonstiges	19,952
84	Sonstiges	36,608
86	Sonstiges	25,8502
91	Sonstiges
93	Sonstiges	42,856
94	Sonstiges	37,692
95	Sonstiges	12,933
96	Sonstiges	32,752
97	Sonstiges	32,255
98	Sonstiges	0,42854
99	Sonstiges	10,0045
100	Sonstiges	43,0875
102	Sonstiges	19,7877
103	Sonstiges	11,71955
104	Sonstiges	49,625
105	Sonstiges	39,0985
106	Sonstiges	36,2125
107	Sonstiges	20,528
108	Sonstiges	19,834
109	Sonstiges	12,184
110	Sonstiges	66,583
111	Sonstiges	25,74
112	Sonstiges	8,91885
114	Sonstiges	48,54
115	Sonstiges	19,822
116	Sonstiges	41,777
117	Sonstiges	22,814
118	Sonstiges	16,671
119	Sonstiges	1,382
201	Sonstiges	16,2765
203	Sonstiges	15,91
205	Sonstiges	49,873
207	Sonstiges	37,8315
208	Sonstiges	23,7605
209	Sonstiges	59,728
210	Sonstiges	62,2055
211	Sonstiges	44,713
212	Sonstiges	27,137
213	Sonstiges	47,888
214	Sonstiges	65,475
215	Sonstiges	15,4203
216	Sonstiges	19,1265
217	Sonstiges	39,995
218	Sonstiges	24,9015
219	Sonstiges	6,4329
220	Sonstiges	25,434
221	Sonstiges	28,4845
222	Sonstiges	7,0205
223	Sonstiges	50,388
225	Sonstiges	29,7
226	Sonstiges	34,834
227	Sonstiges	46,542
228	Sonstiges	25,672
230	Sonstiges	33,083
231	Sonstiges	35,899
232	Sonstiges	29,532
234	Sonstiges	24,4215
235	Sonstiges	42,882
236	Sonstiges	24,5895
238	Sonstiges	27,4
239	Sonstiges	36,152
240	Sonstiges	33,01
241	Sonstiges	19,2
243	Sonstiges	19,592
244	Sonstiges	40,136
245	Sonstiges	42,613
246	Sonstiges	22,255
247	Sonstiges	36,654
248	Sonstiges	54,095
249	Sonstiges	58,773
250	Sonstiges	34,1175
252	Sonstiges	40,905
253	Sonstiges	17,7665
254	Sonstiges	38,867
256	Sonstiges	10,266
258	Sonstiges	35,291
259	Sonstiges	60,998
260	Sonstiges	37,962
261	Sonstiges	29,9135
262	Sonstiges	32,7445
263	Sonstiges	57,1635
265	Sonstiges	33,204
266	Sonstiges	20,913
267	Sonstiges	42,041
268	Sonstiges	39,691
269	Sonstiges	18,266
270	Sonstiges	11,154
271	Sonstiges	13,7545
272	Sonstiges	41,079
273	Sonstiges	53,0905
274	Sonstiges	15,198
275	Sonstiges	34,3765
276	Sonstiges	12,917
277	Sonstiges	17,354
278	Sonstiges	58,7815
279	Sonstiges	43,6885
280	Sonstiges	55,518
281	Sonstiges	39,0965
282	Sonstiges	20,801
283	Sonstiges	24,556
284	Sonstiges	31,222
285	Sonstiges	17,362
