# Supplementary material for: Extremely Reduced Motion in Front of Screens: Investigating Real-World Physical Activity of Adolescents by Accelerometry and Electronic Diary
Source: PLoS One. 2015 May 8;10(5):e0126722. doi: 10.1371/journal.pone.0126722 (PMC4425561; doi:10.1371/journal.pone.0126722)
Supplement: S2 Data — (CSV) [file pone.0126722.s002.csv]

VP_NR	Geschlecht	Fachunterricht	Hausaufgaben	Computer	Fernsehen
17	männlich	13,609	3,6007	2,38232	6,547
23	weiblich	17,9755	19,387	9,6695	46,328
26	männlich	37,678	21,563	14,866	11,373
29	männlich	5,6808	14,141	4,055	4,07465
35	weiblich	10,724	21,165	5,8799	0,96798
42	weiblich	12,465	13,8685	4,9162	8,6609
76	weiblich	8,85755	16,411	12,241	17,838
80	weiblich	7,15355	23,983	9,36635	36,308
84	männlich	12,899	2,4672	1,2747	2,324405
86	weiblich	11,2421	24,173	23,979	5,71505
91	weiblich	20,796	9,0716	11,62865	5,9775
92	männlich	21,073	9,3719	6,86145	5,7971
93	männlich	27,269	11,764	24,64925	11,6895
94	männlich	38,087	17,1663105	7,5021	1,7694
96	weiblich	18,457	21,561	30,5595	15,8193065
97	weiblich	21,3565	33,5915	77,543	5,96135
104	männlich	25,167	52,274	22,986	0,39172
109	männlich	18,114	7,9684	2,1668	3,064185
116	männlich	21,899	27,853	10,026	5,1558
117	männlich	24,051	14,1435	6,2482	32,649
118	männlich	15,054	0,840725	3,9994	5,0648
119	männlich	22,374	17,513	36,4425	4,98645
205	männlich	19,1555	13,377	10,041	1,2623
212	männlich	23,6905	24,2075	9,1688	16,3472
218	männlich	28,781	28,677	21,661	29,46
219	weiblich	23,105	15,578	24,235	11,551
225	weiblich	18,6835	13,4875	10,805	20,43375
240	männlich	17,731	67,4165	34,967	22,562
253	männlich	31,548	21,7445	24,927	23,296
259	weiblich	34,4795	10,268	37,593	21,3165
281	männlich	20,639	70,36	6,5146	3,0175
284	männlich	14,0945	13,675	6,0284	7,6021
285	männlich	21,7745	38,7495	13,652	3,2101
